# Supplementary material for: Evaluation of Adjuvant Chemotherapy-Associated Steatosis (CAS) in Colorectal Cancer
Source: Curr Oncol. 2021 Aug 9;28(4):3030–40. doi: 10.3390/curroncol28040265 (PMC8395441; doi:10.3390/curroncol28040265)
Supplement: Supplementary file 1 [file curroncol-28-00265-s001.zip]

Archive with 1 entries (1 files):
- curroncol-1261282-supplementary.pdf
